# Supplementary material for: Dual-Specificity Protein Phosphatase 4 (DUSP4) Overexpression Improves Learning Behavior Selectively in Female 5xFAD Mice, and Reduces β-Amyloid Load in Males and Females
Source: Cells. 2022 Dec 1;11(23):3880. doi: 10.3390/cells11233880 (PMC9737364; doi:10.3390/cells11233880)
Supplement: Supplementary file 1 [file cells-11-03880-s001.zip]

Archive with 1 entries (1 files):
- cells-1885836-supplementary.pdf
